# Supplementary material for: Real-World Treatment Patterns, Clinical Outcomes, and Health Care Resource Utilization in Extensive-Stage Small Cell Lung Cancer in Canada
Source: Curr Oncol. 2021 Aug 13;28(4):3091–103. doi: 10.3390/curroncol28040270 (PMC8395392; doi:10.3390/curroncol28040270)
Supplement: Supplementary file 1 [file curroncol-28-00270-s001.zip]

Archive with 1 entries (1 files):
- curroncol-1329379-supplementary.pdf
